# Supplementary material for: Artificial Intelligence-Enabled Electrocardiography Detects B-Type Natriuretic Peptide and N-Terminal Pro-Brain Natriuretic Peptide
Source: Diagnostics (Basel). 2023 Aug 22;13(17):2723. doi: 10.3390/diagnostics13172723 (PMC10487184; doi:10.3390/diagnostics13172723)
Supplement: Supplementary file 1 [file diagnostics-13-02723-s001.zip]

Archive with 1 entries (1 files):
- diagnostics-2549357-supplementary.pdf
